# Supplementary material for: Core and modifiable components of academic detailing: demonstration of implementation strategy development, tailoring, and documentation process
Source: Front Health Serv. 2025 Jun 3;5:1521504. doi: 10.3389/frhs.2025.1521504 (PMC12170586; doi:10.3389/frhs.2025.1521504)
Supplement: Supplementary file 5 [file Supplementaryfile5.xlsx]

## Sheet: AD Strategy Tailoring Template
For description of modules, see tab "FRAME-IS Codes."
For assistance making tailoring decisions, see "Guiding questions" tab.
If new components are added, categorize according to the appropriate Module 2 ("What") category and continue coding all modules.
FRAME-IS Module 1: Description
What is the EBP being implemented by AD?		Describe:
FRAME-IS Module 2: “What” Categories		Common AD Component	Common AD Subcomponent	Program-specific description	FRAME-IS Module 3: “Nature” of modification	FRAME-IS Module 4: “Rationale” Goal and level	FRAME-IS Module 5: "When" Timing and planning	FRAME-IS Module 6: "Who" was involved in decicision?
Content The implementation strategy itself, or that impact how aspects of the implementation strategy are delivered		Campaign Development	Use behavior change theories to inform outreach strategy
			Set goal of improving adherence to EBP
			Develop key messages based on evidence for topic
			Develop EBP materials (e.g., practitioner guide, quick reference guide, patient materials)
		Campaign Initiation and Recruitment	Create templates for recruitment communication (e.g., email scripts, call scripts)
			Meet with clinical staff
		In-session Delivery	Use NaRCAD process model: Intro, needs assessment, key messages, handling objections, summary, closing
			Deliver a presentation about research on the topic
			Use motivational language to overcome barriers
			Provide clinician with EBP materials (e.g., brochures, 1-pager, pocket cards)
Evaluation The way that the implementation strategy is evaluated		Collect outreach data (clinician demographics, method of outreach, length of visit, key messages covered, barriers, commitment to behavior change)
Training The ways that implementers are trained		Train the detailer in basic AD skills.
		Recurring meetings to discuss cases
		Role plays/opportunities to practice
Context The way the overall implementation strategy is delivered, with 4 sub-categories	Format	One-on-one visits
	Setting	In-person visits in clinical spaces
	Personnel	A detailer with background in public health, pharmacy, nursing, or related field
	Population	Detail staff involved in delivering or supporting the EBP.

## Sheet: Guiding questions
Module 2:		Module 1: Description		Module 3:	Module 4:
“What”				“Nature” of modification	“Rationale”
		AD Component	AD	Potential Modifications	Questions to Consider
			Subcomponent
Content		Campaign Development	Use behavior change theories to inform outreach strategy	1. Use an individual theory of behavior change (e.g., Theory of Planned Behavior, Self-determination Theory)	· What is the nature of the innovation (e.g., technological, psychosocial)?
				2. Use a health-specific theory (e.g., Health Belief Model, Health Action Process Approach)	· What implementation stage is the setting at (e.g. pre-implementation, sustainment)?
				3. Use an organizational theory (e.g., Diffusion of Innovations, Normalization Process Theory)	· What level is the change intended to affect (individuals, teams, organizations, etc)
				4. Integrate multiple theories.	· Based on answers above, what other theories might be more applicable?
			Set goal of improving adherence to EBP	None, this is hypothesized to be core.	N/A
			Develop key messages based on evidence for topic	None, this is hypothesized to be core.	N/A
			Develop EBP materials (e.g., practitioner guide, quick reference guide, patient materials)	1. Use existing materials from other AD programs or EBP developers.	· Are there existing materials?
				2. Adapt existing materials.	· Do providers use printed materials?
				3. Develop only internal materials (e.g., detailer guidance)	· Do providers see patients in-person to deliver materials?
				4. Create written materials.	· Will detailing be in person or virtual?
				5. Create digitized materials.	· Would providers benefit from reference guide?
			Conduct preliminary interviews with front-line staff †	1. Survey staff regarding needs.	· Are barriers already known?
				2. Integrate key informants into AD team.	· Does the AD program have capacity to conduct and analyze interviews or surveys?
				3. Omit.	· Are providers likely to participate in interview or surveys?
					· Are detailers already integrated into the setting?
		Campaign Initiation and Recruitment	Create templates for recruitment communication (e.g., email scripts, call scripts)	1. Provide standards, but allow detailers to tailor communication.	· How experienced is the detailer?
				2. Omit.	· Is it important to have standardized approach across detailers?
					· Are detailers willing to use or tailor templates?
			Meet with clinical staff	None, this is hypothesized to be core.	N/A
		In-session Delivery	Use NaRCAD approach (introduction, needs assessment, key messages, handling objections, summary, closing)	None, this is hypothesized to be core.	N/A
			Deliver a presentation about research on the topic	1. Substitute presentation for conversational delivery of content.	· Will the detailing be one-on-one or with a group?
				2. Tailor the presentation based on preliminary interviews or other knowledge of the setting.	· Will technology be available?
					· Is new research about the EBP available that may not already be commonly known?
			Use motivational language to overcome barriers	None, this is hypothesized to be core.	· N/A
			Provide clinician with EBP materials (e.g., brochures, 1-pager, pocket cards)	1. Deliver digital materials.	· Do clinicians prefer written materials or digital materials?
				2. Provide links to resources.	· How can the materials be aligned with clinic workflows?
				3. Suggest phone apps with salient information.	· Do clinicians often see patients in one office, or move between offices?
Evaluation		Collect outreach data (clinician demographics, method of outreach, length of visit, key messages covered, barriers, commitment to behavior change, recordings of visits)		1. Focus on data of most interest to program evaluation goals.	· Are detailer performance evaluations based on outreach activities?
				2. Omit data of less interest to program evaluation goals.	· What is a feasible amount of data for detailers to record?
					· Do have time to record visit information?
					· What are the primary goals of collecting outreach data?
		Develop mixed methods evaluation structure †	Fidelity checklist †	1. Create a brief self-assessment.	· Are self-assessments accurate?
				2. Record outreach visits for detailer to self-observe then self-rate.	· Is there a psychologically safe program culture for sharing self-criticism?
				3. Omit.	· Are detailers allocated time to conduct fidelity assessments?
			Peer Review †	1. Use a single reviewer.	· Are trained peers available to conduct observations
				2. Use two reviewers to triangulate perceptions.	· Is there a psychologically safe program culture for sharing peer feedback?
				3. Use a reviewer who is a trained detailer.	· Are deviations of fidelity, and standardization, important for program goals?
				4. Use a reviewer who is a clinician targeted in the campaign.	· Do peers have sufficient knowledge and training of detailing and giving effective feedback?
				5. Sample only a subset of outreach visits for review.
				6. Incorporate independent/ blinded peer review
				7. Omit.
			Collect data on recipient satisfaction †	1. Deliver surveys to or interview clinicians who received detailing.	· Do program staff have technical capacity to elicit and summarize clinician feedback?
				2. Request ad hoc feedback from informants within the setting conversationally or informally via email.	· Is clinician satisfaction part of program goals?
				3. Omit.	· How burdened are clinicians in the setting?
					· Are survey response rates typically high in this setting?
			Collect patient impact data †	1. Use electronic health record (EHR) review.	· Do program staff have technical capacity to query and analyze EHR data, or conduct surveys or interviews?
				2. Solicit for clinicians to report on patient interactions and outcomes.	· Are patient survey response rates typically high in this setting?
				3. Survey or interview patients.	· Are there restrictions on surveying patients?
				4. Omit.	· Is program funding dependent on demonstrating patient impact?
Training		Train the detailer in basic AD skills.		1. Send detailer to an existing training (VA ADS Basic Skills or NaRCAD 101)	· Are resources available to send detailer to a training?
				2. Conduct an in-house training with experienced detailers.	· Are experienced detailers available for apprenticeship or custom detailing?
				3. Have new detailer apprentice with an experienced detailer.
		Recurring meetings to discuss cases		None, this is hypothesized to be core.	N/A
		Role plays/opportunities to practice		None, this is hypothesized to be core.	N/A
		Subject Matter Expert Meetings †		1. Merge with role plays.	· Is the detailer knowledgeable about the EBP?
				2. Merge with case discussions.	· Does detailer have time allocated to SME meetings?
				3. Omit.	· Are there resources to attract SME’s or compensate their time?
					· Are SME’s willing to conduct role plays?
Context	Format	One-on-one visits		1. Conduct small group visits (i.e., huddles or team-level visits).	· Are clinicians available for one-on-one visits?
				2. Conduct in-services for entire department or clinic.	· Has site leadership supported clinicians’ participation in detailing?
					· Are clinicians more likely to attend group visits or in-services than individual sessions?
					· Are there scheduling challenges that might be solved by attending an existing meeting?
	Setting	In-person visits in clinical spaces		Conduct virtual visits.	· Are virtual visits common in the setting?
					· Are clinicians more likely to attend virtual or in-person meetings?
					· Is there concern that detailer may be seen as less credible if not physically in the setting?
					· Would virtual visits harm long-term relationship-building?
	Personnel	A detailer with background in public health, pharmacy, nursing, or related field		1. Hire a detailer with existing content expertise for campaign.	· Are detailers with appropriate expertise available?
				2. Hire a detailer based on what would seem most credible to clinicians.	· What background would be most credible to clinicians?
				3. Hire a detailer based on existing communication skills.	· Are available detailers skilled in interpersonal support and effective communication?
					· Do regulations or hiring restrictions impact staffing?
		Engage site champions to spread the EBP †		1. Connect with local detailer(s) to assist in spreading the EBP.	· Can a champion be easily identified, e.g. via leadership or self-nomination or inside knowledge
				2. Require leadership to identify and allocate time to site champions.	· Does leadership see it as a priority to have an internal champion for this EBP?
				3. Omit.
	Population	Detail staff involved in delivering or supporting the EBP		1. Detail only clinicians.	· Which staff are most likely to deliver the EBP?
				2. Detail only support staff.	· Which staff may play an integral role in sustaining the EBP?
				3. Use information from preliminary interviews to identify which staff are most critical for EBP deliver.

## Sheet: FRAME-IS AD Codes
FRAME-IS Module	AD Tailoring Definition
1. Description of AD program	EBP: The innovation or campaign in which academic detailing is used.
	Strategy: Academic detailing (AD), an educational outreach strategy.
2. What is tailored	Content: Changes to strategy content of academic detailing itself, or that impact delivery of detailing.
	Evaluation: Changes to the way academic detailing is evaluated.
	Training: Changes to how academic detailing personnel are trained or prepared.
	Context: Changes to academic detailing delivery. Includes changes to format, setting, personnel, and population.
3. Nature of tailoring	Adding, Removing, Substituting, Tweaking, Refining, Integrating another strategy, etc.
4. Rationale and Goal of adaptation	Reach: Number or representativeness of the population detailed.
	Adoption: Intended population agreeing to be detailed.
	Feasibility: Extent that academic detailing can be carried out within a setting.
	Acceptability: Perception of recipient satisfaction with detailing.
	Appropriateness: Perception of how well detailing fits within the setting.
	Fidelity: Degree that detailing was conducted with rigor and consistency.
	Sustainability: Extent that academic detailing may continue to be used within the setting.
	Cost: Cost impact of academic detailing, fiscal and temporal.
5. Level of adaptation	Practitioner: Those being detailed about the EBPs.
	Implementer: Academic detailer and support team.
	Organizational level: Clinic, hospital, or regional healthcare setting.
	Sociopolitical level: National mandates or norms.
6. When the adaptation was initiated and whether it was planned	Pre-implementation, Implementation, Scale-up, Maintenance, Sustainment
	Reactivity
	- Planned/Proactive: Intentionally by anticipating setting needs.
	- Planned/Reactive: Intentionally in response to emergent setting needs.
	- Unplanned/Reactive: Unintentionally in response to emergent setting needs.
7. Who was involved in the decision to modify	Healthcare system leaders, AD program leaders, AD funder, AD practitioner, researcher, AD recipient (practitioners), or patients.
